# Supplementary material for: Integration of Serum and Liver Metabolomics with Antioxidant Biomarkers Elucidates Dietary Energy Modulation of the Fatty Acid Profile in Donkey Meat
Source: Antioxidants (Basel). 2026 Jan 21;15(1):140. doi: 10.3390/antiox15010140 (PMC12838122; doi:10.3390/antiox15010140)
Supplement: Supplementary file 1 [file antioxidants-15-00140-s001.zip]

Archive with 1 entries (1 files):
- antioxidants-4067178-supplementary.pdf
